# Supplementary material for: Molecular Structure of Salicylic Acid and Its Hydrates: A Rotational Spectroscopy Study
Source: Int J Mol Sci. 2024 Apr 6;25(7):4074. doi: 10.3390/ijms25074074 (PMC11012204; doi:10.3390/ijms25074074)
Supplement: Supplementary file 1 [file ijms-25-04074-s001.zip]

Archive with 1 entries (1 files):
- ijms-2929731-supplementary.pdf
